# Supplementary material for: Circulating miRNA profiles and the risk of hemorrhagic transformation after thrombolytic treatment of acute ischemic stroke: a pilot study
Source: Front Neurol. 2024 Jun 12;15:1399345. doi: 10.3389/fneur.2024.1399345 (PMC11210454; doi:10.3389/fneur.2024.1399345)
Supplement: SUPPLEMENTARY TABLE S1 — Clinical and neuroimaging data of 20 stroke patients with and without hemorrhagic transformation. [file Table_1.xlsx]

## Sheet: Arkusz1
Supplementary Table 1. Clinical and neuroimaging data of 20 stroke patients with and without hemorrhagic transformation
Patient ID	HT	Sample	OCSP	TOAST	ECASS	Age	Gender	Hypertension	Diabetes	Hiperlipidemia	Atrial Fibrillation	Active smoking	Antiplatelet drugs	VKA/NOAC	NIHSS, on admission	NIHSS, on discharge	SBP, on admission	DBP, on admission	Body temperature, on admission	Baseline infarct volume [mL]
stroke_007	0	46	PACS	CE	NH	86	F	1	0	1	1	0	0	0	10	3	164	91	37.1	8.45
stroke_017	0	231	PACS	CE	NH	76	M	1	0	0	1	1	0	1	2	0	182	90	36.2	0
stroke_027	0	13	PACS	UE	NH	84	F	0	0	1	0	0	0	0	2	1	161	82	36.7	0
stroke_029	0	178	PACS	UE	NH	88	F	1	0	1	0	0	0	0	5	2	147	73	36.7	0
stroke_033	0	187	TACS	CE	NH	76	M	0	0	0	1	0	1	0	18	0	172	92	36.6	22.98
stroke_034	0	113	TACS	CE	NH	92	F	1	0	0	1	0	1	1	16	5	106	68	36.8	56.15
stroke_041	0	207	PACS	UE	NH	80	F	1	0	0	0	1	1	0	4	0	170	79	36.2	0
stroke_043	0	180	TACS	CE	NH	61	M	1	0	1	0	1	1	0	11	0	125	67	36.9	32.84
stroke_044	0	47	PACS	UE	NH	80	M	1	1	0	0	0	1	0	5	0	203	90	36.7	0
stroke_055	0	5515	PACS	LAA	NH	65	M	1	0	0	0	1	1	0	5	1	184	83	36.7	0.94
stroke_008	1	270	PACS	UE	HI1	84	M	1	0	1	0	0	0	0	7	0	160	72	36.5	36.91
stroke_009	1	23	TACS	LAA	HI1	71	M	1	1	1	0	0	1	0	9	0	146	68	36.8	50.5
stroke_014	1	59	TACS	LAA	HI1	56	M	1	0	1	0	1	0	0	4	3	160	90	36.6	55.57
stroke_019	1	243	TACS	UE	PH1	59	F	1	IGT	1	0	0	0	0	17	7	150	90	36.7	29.05
stroke_021	1	108	TACS	CE	HI1	51	F	0	0	1	0	1	0	0	11	7	150	120	36.6	10.36
stroke_023	1	53	PACS	UE	HI1	84	M	1	1	1	0	0	1	0	4	1	159	84	37.0	1.18
stroke_037	1	69	PACS	UE	HI1	91	M	1	0	1	0	0	1	0	2	0	138	71	36.6	14.1
stroke_038	1	160	TACS	UE	HI2	66	M	1	0	1	0	1	0	0	11	2	180	100	36.6	16.02
stroke_039	1	196	PACS	UE	HI2	91	F	1	0	0	0	0	1	0	5	0	167	70	36.7	1.14
stroke_074	1	2281	PACS	CE	HI1	87	M	1	0	1	1	0	0	0	12	2	173	74	36.7	44.39
