# Supplementary material for: Circulating miRNA profiles and the risk of hemorrhagic transformation after thrombolytic treatment of acute ischemic stroke: a pilot study
Source: Front Neurol. 2024 Jun 12;15:1399345. doi: 10.3389/fneur.2024.1399345 (PMC11210454; doi:10.3389/fneur.2024.1399345)
Supplement: SUPPLEMENTARY TABLE S2 — Normalized results of miRNA quantification. [file Table_2.xlsx]

## Sheet: Relative Expression
	Supplementary Table 2 Normalized results of miRNA quantification
Sample	ICH	hsa-let-7a-5p	hsa-miR-1-3p	hsa-miR-100-5p	hsa-miR-106b-5p	hsa-miR-10b-5p	hsa-miR-122-5p	hsa-miR-124-3p	hsa-miR-125b-5p	hsa-miR-126-3p	hsa-miR-133a-3p	hsa-miR-133b	hsa-miR-134-5p	hsa-miR-141-3p	hsa-miR-143-3p	hsa-miR-146a-5p	hsa-miR-150-5p	hsa-miR-155-5p	hsa-miR-17-5p	hsa-miR-17-3p	hsa-miR-18a-5p	hsa-miR-192-5p	hsa-miR-195-5p	hsa-miR-196a-5p	hsa-miR-19a-3p	hsa-miR-19b-3p	hsa-miR-200a-3p	hsa-miR-200b-3p	hsa-miR-200c-3p	hsa-miR-203a-3p	hsa-miR-205-5p	hsa-miR-208a-3p	hsa-miR-20a-5p	hsa-miR-21-5p	hsa-miR-210-3p	hsa-miR-214-3p	hsa-miR-215-5p	hsa-miR-221-3p	hsa-miR-222-3p	hsa-miR-223-3p	hsa-miR-224-5p	hsa-miR-23a-3p	hsa-miR-25-3p	hsa-miR-27a-3p	hsa-miR-296-5p	hsa-miR-29a-3p	hsa-miR-30d-5p	hsa-miR-34a-5p	hsa-miR-375-3p
113	no	1.34792	0.00576179	0.0451457	0.829741	0.116688	0.13404	4.92585e-05	0.0387605	1.63664	0.0125231	0.0287705	0	0	0.105897	0.387088	0.678647	0.0250462	1.32936	0.00556552	0.0723297	0.100185	0.0123507	0	3.55718	2.99122	0	0	0	0	0.0049127	0.000317872	2.48067	6.96794	0.0185908	0.00849443	0.0157417	0.473269	0.279464	7.16384	0.0230472	2.22027	2.42962	0.94	0.00770886	0.208878	0.44774	0	0.00724265
46	no	1.13356	0.00146069	0.0141885	1.07988	0.0222641	0.412043	0.00118645	0.0445283	2.22047	0.00310943	0.00685259	0.00232406	0.0072937	0.0579465	0.305844	0.562867	0.010903	1.5378	0.00191408	0.11998	0.108884	0.0043974	0.000614145	5.03107	4.59755	0	0.00176131	0.00282187	0	0.00508642	0	2.77188	4.56579	0.0243635	0	0.0941344	0.514366	0.165038	6.77803	0.0125242	1.93303	1.70629	0.801551	0.00572252	0.196264	0.409197	0.00487922	0.00826291
207	no	0.896567	0.00242548	0.0176093	0.703432	0.0393493	0.0477778	0.00245933	0.0313038	1.53952	0.0104706	0.00715161	0.00516321	0.00485095	0.23857	0.270272	0.316984	0.0121112	1.11148	0.00322269	0.125215	0.0474477	0.0156519	0	3.32299	3.5615	0	0	0.00622584	0.00254606	0.00771822	0	1.69641	3.44018	0.0196747	0.00715161	0.0333189	0.275951	0.126086	22.8241	0.0213811	2.28546	1.40686	0.921773	0.00468571	0.235285	0.328163	0.00405097	0.00173901
231	no	0.813084	0.00724638	0.0332956	2.41408	0.103771	0.299676	0	0.155122	2.46481	0.0255856	0.0304266	-	0.0552254	0.356377	0.231884	0.655867	0.00364839	2.81177	0.00315417	0.131349	0.188348	0	0.000254769	8.64266	7.84338	0.0074501	0.00433869	0.0656745	0.536435	0.208986	2.19028e-05	4.5995	4.6637	0.0387805	0.0186004	0.119202	0.426754	0.29555	5.86234	0.00826641	2.17569	3.92169	1.24098	0.010037	0.268218	0.607719	0.00704823	0.0101068
13	no	0.902039	0.00803916	0.00274546	0.392635	0.0169951	0.0831155	0.000653856	0.01784	1.55969	0.0222702	0.0202107	0.00143102	0.00288195	0.0621226	0.384555	0.197683	0.0113691	0.774459	0.0049145	0.106673	0.0276086	0.01177	0.00060167	2.22108	1.89377	0.000627221	0.000267395	0.00560629	0	0.00249155	0	1.1497	3.20708	0.00910744	0.00252633	0.0145914	0.435656	0.105204	8.52241	0.00505267	2.01567	0.563021	0.847486	0.00455372	0.127738	0.417909	0.000565283	0.00240668
178	no	0.97699	0.0134749	0.0343491	0.83881	0.0706295	0.396781	0	0.0721136	2.1531	0.0489148	0.0322717	0.0035362	0.00293264	0.377989	0.437215	0.635699	0.0123994	1.34389	0.0016497	0.0978296	0.0794624	0.00966118	0.0036105	2.86079	2.7253	0	0	0.00119102	0	0.00392366	0	2.18316	4.3062	0.0140471	0.014848	0.0228196	0.512781	0.185105	9.04058	0	2.82141	0.983785	1.17806	0.00628625	0.37021	0.527198	0.0171745	0.0217388
47	no	1.85112	0	0.228204	1.52456	0.41708	0.201436	0	0.336434	8.27292	0	0	0	0	0.00346818	0.425844	5.80943	0.288851	2.11169	0.00164055	0	0.47579	0	0	2.5287	3.72798	0	0	0	0	0.623472	0	0.998889	15.1201	0.251459	0.102124	0	1.6568	0.828398	8.80544	0	7.82665	2.42569	1.60036	0	1.45236	0.341131	0	0
187	no	0.920296	0.0143796	0.0057996	1.20595	0.10225	0.053296	0	0.0384778	1.74131	0.0921527	0.0245211	0	0	0.266124	0.444474	0.483025	0.00170049	1.70547	0.0123459	0.154982	0.0547943	0.0127812	0	6.82188	6.32108	0.006662	0	0.0112041	0	4.65832e-05	0	3.18252	4.95942	0.0451281	0.0262811	0.0774909	0.52492	0.220702	8.39872	0	2.18885	2.58501	1.1097	0.00484318	0.309963	0.38161	0.00903769	0.0140837
5515	no	0.864262	0.00831274	0.0297605	0.979108	0.0651334	0.543194	0	0.094048	2.808	0.0743018	0.0327932	0	0.00909658	0.069326	0.479479	0.972345	0.033251	1.56867	0.000956161	0.111843	0.0660426	0.019499	0	5.16777	3.80934	0.00770249	0	0	0	0.0366394	0.000452292	3.43317	7.41034	0.0624801	4.34447e-05	0.0877499	0.615376	0.307688	7.10848	0	3.07277	2.12806	1.83979	0.00439336	0.394895	0.628307	0.00395952	0.0330213
180	no	0.874795	0.0109496	0.0162549	2.42337	0.0806052	0.495521	0.00510815	0.0610874	1.83657	0.0105766	0	0.0148542	0.0102163	0.168056	0.478642	1.65521	0.00895567	2.32466	0.00973244	0.140342	0.156802	0.0171817	0.00015963	15.1057	14.0941	0.00853151	0.00210351	0	0	0.00398009	0.000112096	5.56745	6.5297	0.0334238	0.16121	0.129141	0.362742	0.336113	7.76517	0.00547478	2.32466	7.44885	0.963942	0.00707535	0.478642	0.455972	0.00344094	0.0348431
23	yes	0.659744	0.00935516	0.00634563	1.21418	0.00968507	0.223753	0	0.0250331	1.60212	0.0260961	0.0153032	0.00206446	0.00704091	0.0536595	0.334477	0.233255	0.00634563	1.9185	0.0185811	0.163797	0.0934267	0.00988858	0	6.45304	5.46408	0.00104664	0.00122753	0.00454967	0.00128856	0.00366996	0	3.0737	3.75803	0.036146	0.000244137	0.0791086	0.506972	0.201657	6.72707	0.00467758	1.97244	1.47425	0.979406	0.0117596	0.233255	0.535879	0.00600333	0.0103802
108	yes	1.42649	0.00924229	0.018873	2.4665	0.0294103	0.21801	0	0.0337836	1.55021	0.0202276	0.013438	0.00557221	0	0.0891554	0.289667	0.830738	0.0142042	3.56145	0.0118618	0.197848	0.108252	0.0113786	0.000156936	10.0733	8.52953	0.00352653	0	0	0	0.00198378	0	6.50913	5.10696	0.0308725	0	0.105292	0.330441	0.277867	7.37409	0.00367629	1.52887	3.58622	0.679462	0.00821494	0.285679	0.483794	0.00239205	0.000658954
243	yes	0.904438	0.00150616	0.00778597	0.904438	0.0710556	0.159884	0.000255408	0.0320195	1.92531	0.0158991	0.00558237	0.00236342	0.00542972	0.0905647	0.250884	0.377643	0.00311855	2.0635	0.00341261	0.118675	0.0984198	0.0085794	0	4.97637	4.18461	0.00146498	0.000865063	0.00971947	0	0.0205473	0	2.89807	3.12768	0.0282637	0	0.0505934	0.39096	0.190135	6.521	0.0117198	2.0923	1.7232	0.787359	0.010636	0.112274	0.278373	0.0037344	0.00752075
2281	yes	0.849346	0.00348271	0.0475116	0.467949	0.0970199	0.219824	0.000113456	0.115377	1.89793	0.0254608	0	0.00811285	0.00931921	0.461507	0.369699	0.313041	0.0164522	0.704379	0.0146234	0.0505699	0.0827225	0.0144221	0	5.44308	4.01228	0.00811285	0.0022349	0	0	0.0143225	0	1.27848	6.20927	0.0333637	0.000164962	0.0259958	0.519222	0.272518	5.40549	0.0267267	2.64712	1.73438	0.982428	0.00485748	0.41306	0.326335	0	0.0104122
69	yes	0.883456	0.00232465	0.055216	2.01563	0.0544558	0.0647592	0	0.0310606	1.45521	0.0210685	0.00331042	0	0	0.126853	0.435646	0.268172	0	2.17532	0.00537779	0.159456	0.14775	0.00855646	0.00352351	9.456	7.52259	0	0.00126314	0	0	0.0171129	0	5.50686	6.19554	0.0050877	0.00695	0.0884637	0.447894	0.24169	5.70106	0.00662084	1.89373	4.794	0.801753	0.0041325	0.197679	0.582863	0	0.0137086
160	yes	0.772347	0.00521658	0.00384532	2.44074	0.081183	0.640522	0	0.0628179	1.92829	0.0094683	0	0.0122364	0.00420791	0.100643	0.278804	0.998145	0.0102895	3.965	0.008073	0.305093	0.241036	0.00199046	0	13.3366	11.53	0.00651202	0.000379746	0.00414998	0	0.0405915	0	7.04852	6.05162	0.0706739	0.00514476	0.155752	0.221798	0.300893	5.30488	0.0100082	1.56626	4.71521	0.874979	0.0123215	0.338522	0.640522	0.00406458	0.00993903
196	yes	0.711843	0	0	2.82771	0.2284	0.0337173	0	0.0780008	1.42369	0	0	0.00529788	0	0.0818787	0.267875	0.778966	0.0211915	1.4536	0.0128653	0.0500541	0.162626	0.00814219	0	13.2657	9.84664	0.00369459	0	0	0	0.013227	3.83512e-05	5.81441	14.0221	0.0748233	0.0310262	0.1142	0.146567	0.637118	1.72863	0	1.46371	8.22281	0.578197	0.0246825	0.463176	0.870328	0.0180686	0.00364373
270	yes	1.0115	0.00173181	0.0118128	1.76112	0.0355623	0.206827	0	0.0772937	1.90065	0.00253551	0.00463407	0.00752806	0.00289242	0.129094	0.271024	0.605624	0.00403419	2.96184	0.00858774	0.169164	0.11797	0.0125732	0	7.81635	6.80452	0	0.000457638	0.0055492	0	0.00214694	0	4.64763	3.77505	0.0414207	0.00429387	0.0721176	0.402342	0.176348	5.37586	0.00291254	1.60937	2.66936	0.766573	0.0123144	0.199781	0.465384	0	0.00236572
59	yes	1.00719	0.00424604	0.00617363	1.31981	0.0201977	0.132158	8.01056e-06	0.0164056	1.7781	0.00885271	0.00458245	0.00564166	0.00171252	0.0398393	0.411891	0.469871	0.00689772	2.12924	0.00652564	0.16728	0.0915266	0.00879156	0.00028246	6.45463	6.59026	0	0.000302733	0.0108237	0.00160895	0.00265023	0	3.22732	3.75896	0.0189762	0	0.0743427	0.543494	0.1869	8.94037	0.02091	2.21965	2.34621	0.864738	0.0091016	0.152866	0.469871	0.00192668	0
53	yes	0.934892	0.00125584	0.0265135	1.03733	0.0671193	0.934892	0	0.0879527	2.57197	0.00399627	0.011461	0.00880703	0.0184898	0.0600735	0.418376	0.909327	0.00735464	2.1778	0.0119477	0.188531	0.17469	0.0117832	0.000562005	6.60185	5.32533	0.00530979	0.00126458	0.00899208	0.00347896	0.0095048	0.000174181	3.73957	4.73338	0.0128942	0.003887	0.160748	0.454664	0.187228	9.46676	0.0580271	2.38315	1.80609	0.954536	0.0156561	0.445307	0.518664	0.00653712	0.0257885
[truncated: 36 more columns]
